# Supplementary material for: Guanylation Reactions for the Rational Design of Cancer Therapeutic Agents
Source: Int J Mol Sci. 2023 Sep 7;24(18):13820. doi: 10.3390/ijms241813820 (PMC10530677; doi:10.3390/ijms241813820)
Supplement: Supplementary file 1 [file ijms-24-13820-s001.zip]

Archive with 1 entries (1 files):
- ijms-2590520-supplementary.pdf
